# Supplementary material for: Heat-Dependent Desorption of Proanthocyanidins from Grape-Derived Cell Wall Material under Variable Ethanol Concentrations in Model Wine Systems
Source: Molecules. 2019 Oct 1;24(19):3561. doi: 10.3390/molecules24193561 (PMC6804194; doi:10.3390/molecules24193561)
Supplement: Supplementary file 1 [file molecules-24-03561-s001.zip]

Archive with 2 entries (2 files):
- molecules-589324-supplementary.finalproof.docx
- molecules-589324-supplementary.finalproof.pdf
